# Supplementary material for: PbGA20ox2 Regulates Fruit Set and Induces Parthenocarpy by Enhancing GA4 Content
Source: Front Plant Sci. 2020 Feb 18;11:113. doi: 10.3389/fpls.2020.00113 (PMC7039935; doi:10.3389/fpls.2020.00113)
Supplement: Supplementary file 2 [file Table_1.xlsx]

## Sheet: Table S1
Supplementary Table S1. Gibberellin synthesis pathway related genes. Data mean the FPKMv vlues
Gene	Predict Description	3DAA			9DAA			14DAA
		UP	P	GA	UP	P	GA	UP	P	GA
LOC103931224	gibberellin 2-beta-dioxygenase 8	5.31±0.84	6.82±1.14	2.11±0.52	3.22±0.18	0.97±0.14	0.69±0.6	0	0.31±0.1	0.2±0.06
LOC103945073	gibberellin 2-beta-dioxygenase 8-like	0.56±0.09	0.7±0.06	1.25±0.06	0.09±0.08	0.18±0.01	0.94±0.27	0.42±0.14	1.12±0.13	2.01±0.19
LOC103945984	gibberellin 2-beta-dioxygenase 1-like	0.78±0.2	3.14±0.43	4.19±1	2.59±0.83	0.71±0.12	0.79±0.29	12.83±1.41	0.59±0.29	0.76±0.28
LOC103951277	gibberellin 2-beta-dioxygenase-like	0	0	0	0.07±0.01	0	0	0	0	0
LOC103956941	gibberellin 2-beta-dioxygenase 2	0	0	0	0	0	0	1.9±0.53	0	0
LOC103961266	gibberellin 2-beta-dioxygenase 2-like	3.2±0.38	9.92±0.7	8.19±0.33	1.75±0.3	0.23±0.03	0.88±0.64	0.12±0.03	0	0
LOC103965775	gibberellin 2-beta-dioxygenase 1-like	0.97±0.13	5.87±0.71	11.66±0.24	3.34±0.59	0.73±0.05	0.57±0.25	19.6±1.21	0.17±0.04	1.04±0.3
LOC103932282	ent-kaurene synthase, chloroplastic-like	1.54±0.11	1.18±0.1	1.24±0.12	1.92±0.1	1.12±0.24	1.72±1.27	1.7±0.06	1.14±0.29	0.94±0.28
LOC103932630	ent-kaurene synthase, chloroplastic-like	1.14±0.02	0.76±0.19	0.72±0.02	0.67±0.02	0.73±0.11	1.09±0.41	0.26±0.03	0.86±0.16	0.8±0.22
LOC103955469	ent-kaurene oxidase, chloroplastic-like	2.78±0.13	2.26±0.14	0.8±0.12	2.08±0.25	3.83±0.41	2.78±0.55	0.28±0.07	3.72±0.6	1.87±0.49
LOC103931802	gibberellin 3-beta-dioxygenase 1-like	0.33±0.25	0.93±0.48	0	0.03±0.06	0.45±0.16	0	0	0	0
LOC103935387	gibberellin 3-beta-dioxygenase 1-like	0.15±0.03	0	0	0	0	0	0.57±0.07	0	0
LOC103957280	ent-copalyl diphosphate synthase	0.59±0.13	0.17±0.02	0.28±0.09	0.55±0.2	0.86±0.09	0.89±0.21	0.12±0.02	0.65±0.16	0.63±0.06
LOC103935419	ent-kaurenoic acid oxidase 2-like	0.99±0.07	0.53±0.18	0.94±0.16	0.31±0.18	2.98±0.11	5.57±0.48	0.14±0.01	7.96±0.95	9.2±1.19
LOC103939254	ent-kaurenoic acid oxidase 1-like	1.84±0.15	1.6±0.25	1.39±0.07	0.99±0.18	2.06±0.08	3.37±0.49	1.24±0.33	4.51±0.74	5.9±0.35
LOC103965514	ent-kaurenoic acid oxidase 1-like	2.63±0.18	1.8±1.2	2.62±0.03	1.67±0.27	4.25±0.36	5.28±0.08	1.03±0.08	7.4±1.08	9.1±0.17
LOC103942611	gibberellin 20-beta-dioxygenase 2	0.38±0.07	0.47±0.22	0.05±0.05	1.18±0.17	0.49±0.27	0.27±0.42	0	0.05±0.01	0
LOC103960493	gibberellin 20-beta-dioxygenase 2	0.14±0.1	9.03±0.52	0.11±0.01	0.29±0.1	13.28±1.52	0.22±0.03	0	3.03±0.38	0
LOC103957121	gibberellin 20-beta-dioxygenase 2	0.05±0.01	0	0	0	0.03±0.05	0±0	0±0	0.24±0.05	0
Fpkm:Fragments Per Kilobase of exon model per Million mapped reads.
DAA:days after anthesis
P:Pollinated
UP:un-pollinated
GA:Gibberellin acid 4+7 treatment

## Sheet: Sheet3
	3DAA
	B-1-1_FPKM	B-1-2_FPKM	B-1-3_FPKM	AVERAGE	SD	B-2-1_FPKM	B-2-2_FPKM	B-2-3_FPKM			B-3-1_FPKM	B-3-2_FPKM	B-3-3_FPKM			E-1-1_FPKM	E-1-2_FPKM	E-1-3_FPKM			E-2-1_FPKM	E-2-2_FPKM	E-2-3_FPKM			E-3-1_FPKM	E-3-2_FPKM	E-3-3_FPKM			G-1-1_FPKM	G-1-2_FPKM	G-1-3_FPKM			G-2-1_FPKM	G-2-2_FPKM	G-2-3_FPKM			G-3-1_FPKM	G-3-2_FPKM	G-3-3_FPKM
LOC103931224	6.20982	4.55659	5.17709	5.3145	0.835137		7.6236	6.00963	6.81661	1.14125	1.73918	2.47858		2.10888	0.522835	3.08971	3.34089		3.2153	0.177611	0.877106	1.0716		0.974353	0.137528	0.259765	1.11273		0.686248	0.603137	0	0	0.252217	0	0		0.238516	0.384299	0.311408	0.103084	0.158696	0.241642		0.200169	0.0586517
LOC103945073	0.654502	0.515639	0.497419	0.555853	0.0859166	0.650712	0.692703	0.764322	0.702579	0.0574453	1.20585		1.29366	1.24975	0.062091	0	0.144141	0.131724	0.091955	0.079877	0.189195	0.170549		0.179872	0.0131847	0.747299	1.13355		0.940424	0.273121	0.51248	0.318754		0.415617	0.136985	1.21264		1.0272	1.11992	0.131126		1.87238	2.13921	2.00579	0.188677
LOC103945984		0.639273	0.915504	0.777389	0.195325		3.44679	2.83799	3.14239	0.430487	4.83692	4.71032	3.03764	4.19496	1.00427	3.49134	1.85993	2.42354	2.5916	0.828588	0.797034		0.629317	0.713175	0.118594	0.590453	0.996522		0.793488	0.287134	14.4576	11.9255	12.1019	12.8283	1.41374	0.568259	0.307847	0.896016	0.590707	0.294726	0.960172	0.560258		0.760215	0.282782
LOC103951277	0	0.0306763	0.0231253	0.0179339	0.0159835	0.0913727	0	0	0	0	0		0	0	0	0.0621089		0.0767576	0.0694333	0.0103582	0	0	0	0	0	0	0		0	0	0	0	0	0	0	0	0	0	0	0		0	0	0	0
LOC103956941	0.040836	0	0	0	0	0	0	0	0	0	0	0		0	0	0	0	0	0	0			0	0	#DIV/0!	0	0.0811174		0.0405587	0.0573587	1.52491	2.26987		1.89739	0.526766	0	0		0	0	0		0	0	0
LOC103961266	3.03552	3.63142	2.92169	3.19621	0.381176		9.42242	10.4193	9.92086	0.704901	8.42741	7.96159		8.1945	0.329384		1.96023	1.53111	1.74567	0.303434	0.244459		0.208656	0.226558	0.0253165	0.428274	1.33053		0.879402	0.637991	0.101446	0.141349		0.121397	0.0282157		0	0	0	0		0	0	0	0
LOC103965775	0.838134	1.0996	0.9669	0.968211	0.130738		6.37632	5.37042	5.87337	0.711279	11.4915	11.8335		11.6625	0.241831		2.92998	3.75877	3.34438	0.586043	0.679103	0.722862	0.78753	0.729832	0.0545485	0.391949	0.742089		0.567019	0.247586	19.381	20.9075	18.5208	19.6031	1.20875	0.194529	0.14197		0.168249	0.0371648	1.25364	0.829691		1.04167	0.299777
LOC103932282	1.46424	1.66199	1.49656	1.54093	0.106079	1.14368	1.0996	1.28348	1.17559	0.0960026	1.16188		1.3279	1.24489	0.117394	1.94903	1.99361	1.80423	1.91562	0.0990111	1.10799	1.37329	0.886573	1.12262	0.243688	0.751778	1.24286	3.1575	1.71738	1.27112	1.77052	1.65812	1.68305	1.7039	0.0590286	1.38799	0.818332	1.20841	1.13824	0.291239	0.779245	1.25956	0.769748	0.936184	0.280092
LOC103932630	1.15904	1.11233	1.1392	1.13686	0.023443	0.977496	0.679225	0.6315	0.76274	0.187508	0.733466	0.734568	0.69986	0.722631	0.0197282	0.659158	0.68999		0.674574	0.0218015	0.751579	0.819121	0.606541	0.725747	0.108619	0.729882	1.00738	1.54286	1.09337	0.413255	0.224052	0.292346	0.26279	0.259729	0.0342497	0.6751	0.935051	0.961415	0.857189	0.158243	0.591229	1.02786	0.766555	0.795215	0.219722
LOC103955469	2.85179	2.6303	2.87103	2.78437	0.133778		2.35633	2.16224	2.25929	0.137242	0.888545	0.711946		0.800245	0.124874	2.20179	1.79646	2.24968	2.08264	0.248996	4.19816	3.90904	3.39663	3.83461	0.405916	2.18982	2.85854	3.27769	2.77535	0.548685	0.326464	0.234261		0.280362	0.0651974	4.06602	4.05684	3.03058	3.71781	0.595179	2.11872	1.30765	2.18903	1.8718	0.489831
LOC103931802	0.413844	0.0401875	0.527583	0.327205	0.254987		0.584907	1.2674	0.926154	0.482595	0.101474		0.0974835	0.0994788	0.00282171	0	0.0979232	0	0.0326411	0.056536	0.337621		0.565181	0.451401	0.160909	0	0		0	0	0	0	0	0	0	0.109395	0.203656	0	0.10435	0.101922	0	0	0	0	0
LOC103935387	0.126881	0.133388	0.177271	0.145847	0.0274081	0	0	0	0	0	0		0	0	0	0.138383	0.0799772	0	0.0727867	0.0694712	0		0	0	0	0	0.0778103		0.0389051	0.0550202		0.527768	0.620696	0.574232	0.06571	0	0.083489	0	0.0278297	0.0482024	0	0	0	0	0
LOC103957280	0.65718	0.670648	0.439644	0.589157	0.129657		0.178435	0.154483	0.166459	0.0169364	0.342119	0.208584		0.275351	0.0944235	0.32432	0.600454	0.717936	0.54757	0.202067	0.759761	0.926964	0.883432	0.856719	0.0867433	0.877234	0.687569	1.11539	0.893398	0.214368	0.138568		0.108939	0.123753	0.0209509	0.536173		0.767617	0.651895	0.163656	0.667673	0.589574		0.628624	0.0552243
LOC103935419	0.977956	1.0668	0.928366	0.991041	0.0701384		0.403825	0.653524	0.528674	0.176564	0.822173	1.05206		0.937117	0.162555	0.137692	0.30494	0.49638	0.313004	0.17948	3.08008	2.86244	2.99194	2.97815	0.109473	5.22793	5.90863		5.56828	0.481328	0.145546	0.130143	0.131854	0.135848	0.00844246	6.87488	8.62175	8.38565	7.96076	0.94778	8.87445	10.519	8.21842	9.20396	1.18516
LOC103939254	1.99426	1.70337	1.8143	1.83731	0.146804	1.78175		1.42561	1.60368	0.251829	1.43801	1.33562		1.38681	0.0724007	0.78063	1.11484	1.07347	0.989647	0.182192	2.00585	2.1192		2.06252	0.0801506	3.71747	3.03011		3.37379	0.486037		1.00231	1.47052	1.23642	0.331074	4.23199	5.35737	3.94947	4.51294	0.744813	6.10527	6.10092	5.49448	5.90022	0.351391
LOC103965514	2.82297	2.59065	2.47309	2.6289	0.178049	3.16073	0.92628	1.29819	1.79507	1.19723	2.63919	2.60073		2.61996	0.0271953	1.35617	1.83023	1.81072	1.66571	0.268244	3.84885	4.53958	4.36589	4.25144	0.359306	5.37039	5.21585	5.2639	5.28338	0.0790902	0.975077	1.08908		1.03208	0.0806123	8.06076	7.99556	6.15683	7.40438	1.0809	9.21889	8.97229		9.09559	0.174373
LOC103942611	0.304976	0.419237	0.424505	0.382906	0.0675407	0.518656	0.659417	0.234889	0.470987	0.216241	0.0524264	0.10589	0	0.0527721	0.0529458	1.16929	1.35748	1.01463	1.18047	0.171698	0.600434	0.677202	0.179955	0.485864	0.267691	0.0575249	0	0.747626	0.268384	0.416032	0	0		0	0	0.055832	0.0527737	0.0515299	0.0533785	0.00221391	0.105058	0.10647	0.100188	0.103905	0.00329581
LOC103960493	0.0530075	0.1117	0.243825	0.136177	0.0977353	9.40054	8.65972		9.03013	0.523836		0.108677	0.102114	0.105396	0.00464074	0.178057	0.362192	0.328873	0.289707	0.0981167	12.7483	14.9968	12.0904	13.2785	1.52402	0.23613	0.200196		0.218163	0.0254092	0	0		0	0	2.75659	3.46559	2.85764	3.02661	0.383513	0.0538854	0.0546061		0.0542457	0.000509612
LOC103957121	0	0.0369362	0.0999251	0	0	0.217749	0.102543	0	0.106764	0.108936	0	0	0	0	0	0	0	0	0	0	0.0906707	0	0	0.0302236	0.0523488	0	0		0	0	0	0	0	0	0	0.283123	0.178085	0.257277	0.239495	0.0547302	0	0	0	0	0
	3daa								9daa										14daa
	ck			p			ga			ck			p			ga			ck			p			ga
	AVERAGE	SD
LOC103931224	5.3145	0.835137		6.81661	1.14125		2.10888	0.522835		3.2153	0.177611		0.974353	0.137528		0.686248	0.603137		0	0		0.311408	0.103084		0.200169	0.0586517
LOC103945073	0.555853	0.0859166		0.702579	0.0574453		1.24975	0.062091		0.091955	0.079877		0.179872	0.0131847		0.940424	0.273121		0.415617	0.136985		1.11992	0.131126		2.00579	0.188677
LOC103945984	0.777389	0.195325		3.14239	0.430487		4.19496	1.00427		2.5916	0.828588		0.713175	0.118594		0.793488	0.287134		12.8283	1.41374		0.590707	0.294726		0.760215	0.282782
LOC103951277	0.0179339	0.0159835		0	0		0	0		0.0694333	0.0103582		0	0		0	0		0	0		0	0		0	0
LOC103956941	0	0		0	0		0	0		0	0		0	#DIV/0!		0.0405587	0.0573587		1.89739	0.526766		0	0		0	0
LOC103961266	3.19621	0.381176		9.92086	0.704901		8.1945	0.329384		1.74567	0.303434		0.226558	0.0253165		0.879402	0.637991		0.121397	0.0282157		0	0		0	0
LOC103965775	0.968211	0.130738		5.87337	0.711279		11.6625	0.241831		3.34438	0.586043		0.729832	0.0545485		0.567019	0.247586		19.6031	1.20875		0.168249	0.0371648		1.04167	0.299777
LOC103932282	1.54093	0.106079		1.17559	0.0960026		1.24489	0.117394		1.91562	0.0990111		1.12262	0.243688		1.71738	1.27112		1.7039	0.0590286		1.13824	0.291239		0.936184	0.280092
LOC103932630	1.13686	0.023443		0.76274	0.187508		0.722631	0.0197282		0.674574	0.0218015		0.725747	0.108619		1.09337	0.413255		0.259729	0.0342497		0.857189	0.158243		0.795215	0.219722
LOC103955469	2.78437	0.133778		2.25929	0.137242		0.800245	0.124874		2.08264	0.248996		3.83461	0.405916		2.77535	0.548685		0.280362	0.0651974		3.71781	0.595179		1.8718	0.489831
LOC103931802	0.327205	0.254987		0.926154	0.482595		0.0994788	0.00282171		0.0326411	0.056536		0.451401	0.160909		0	0		0	0		0.10435	0.101922		0	0
LOC103935387	0.145847	0.0274081		0	0		0	0		0.0727867	0.0694712		0	0		0.0389051	0.0550202		0.574232	0.06571		0.0278297	0.0482024		0	0
LOC103957280	0.589157	0.129657		0.166459	0.0169364		0.275351	0.0944235		0.54757	0.202067		0.856719	0.0867433		0.893398	0.214368		0.123753	0.0209509		0.651895	0.163656		0.628624	0.0552243
LOC103935419	0.991041	0.0701384		0.528674	0.176564		0.937117	0.162555		0.313004	0.17948		2.97815	0.109473		5.56828	0.481328		0.135848	0.00844246		7.96076	0.94778		9.20396	1.18516
LOC103939254	1.83731	0.146804		1.60368	0.251829		1.38681	0.0724007		0.989647	0.182192		2.06252	0.0801506		3.37379	0.486037		1.23642	0.331074		4.51294	0.744813		5.90022	0.351391
LOC103965514	2.6289	0.178049		1.79507	1.19723		2.61996	0.0271953		1.66571	0.268244		4.25144	0.359306		5.28338	0.0790902		1.03208	0.0806123		7.40438	1.0809		9.09559	0.174373
LOC103942611	0.382906	0.0675407		0.470987	0.216241		0.0527721	0.0529458		1.18047	0.171698		0.485864	0.267691		0.268384	0.416032		0	0		0.0533785	0.00221391		0.103905	0.00329581
LOC103960493	0.136177	0.0977353		9.03013	0.523836		0.105396	0.00464074		0.289707	0.0981167		13.2785	1.52402		0.218163	0.0254092		0	0		3.02661	0.383513		0.0542457	0.000509612
LOC103957121	0	0		0.106764	0.108936		0	0		0	0		0.0302236	0.0523488		0	0		0	0		0.239495	0.0547302		0	0
